# Supplementary material for: Clinical, radiological, and genetic characterization of SLC13A5 variants in Saudi families: Genotype phenotype correlation and brief review of the literature
Source: Front Pediatr. 2023 Feb 27;10:1051534. doi: 10.3389/fped.2022.1051534 (PMC10008858; doi:10.3389/fped.2022.1051534)
Supplement: Supplementary file 1 [file Table1.xlsx]

## Sheet: Combined Table
Family #		1		2	3			Fam1.1	Fam1.2	Fam2.3	Fam2.4	Fam2.5	Fam2.6	Fam2.7	Fam2.8	FAM A,1	FAM A,2	FAM B,1	FAM B,2	FAM C , 1	FAM C ,2	FAM C, 3	FAM D,1		1		2	3		4	5		6			Family 1		Family 2		Family 3	Family 4		Family 5			Fam A,1	Fam A,2	Fam B,1	Fam B,2
Subjects		1	2	3	4	5	6	1	2	3	4	5	6	7	8	9	10	11	12	13	14	15	16	17	18	19	20	21	22	23	24	25	26	27	28	29	30	31	32	33	34	35	36	37	38	39	40	41	42
Reference		This Study						Thevenon J, The American Journal of Human Genetics. 2014;95(1):113-120.								Hardies K, Brain. 2015;138(11):3238-3250.								Alazami (2015) Cell Rep 10, 148	Klotz (2016) Mol Med 22, epub									Anselm (2016) JIMD Rep 31: 107		Weeke (2016) Eur J Paediatr Neurol 21: 396								Nolan (2016) J Child Neurol 31, 887		Schossig A, J Med Genet. 2016;54(1):54-62.
Gender		Female	Female	Female	Female	Female	Female	M	M	M	M	M	M	M	M	M	M	M	F	F	F	M	F		F	M	F	F	M	F	F	M	M	M	F	Female	Male	Male	Male	Male	Female	Female	Female	F	M	M	F	F	F
Age of onset (at first symptoms)		First day of life,but referred to KFSH at age 8 y	Around 12 hours after birth	Second day of life	Second day of life	Neonate	First day of life	30 hours	Day 5	First day	8 hours	First day	First week	First day	2 hours after birth	13y	Died at age 7y	9y	7y	18y	12y	10y	4y	NA	All of the patients in this study presented with epilepsy early, with eight of the nine pa- tients presenting in the first week of life,	All of the patients in this study presented with epilepsy early, with eight of the nine pa- tients presenting in the first week of life,	All of the patients in this study presented with epilepsy early, with eight of the nine pa- tients presenting in the first week of life,	All of the patients in this study presented with epilepsy early, with eight of the nine pa- tients presenting in the first week of life,	All of the patients in this study presented with epilepsy early, with eight of the nine pa- tients presenting in the first week of life,	All of the patients in this study presented with epilepsy early, with eight of the nine pa- tients presenting in the first week of life,	All of the patients in this study presented with epilepsy early, with eight of the nine pa- tients presenting in the first week of life,	All of the patients in this study presented with epilepsy early, with eight of the nine pa- tients presenting in the first week of life,	All of the patients in this study presented with epilepsy early, with eight of the nine pa- tients presenting in the first week of life,	Within 24h of life	Within 24h of life	First day of life	First day of life	First day of life	First day of life	First day of life	First day of life	Second day of life	First day of life	NA	NA	1st day	7 months	1st day	2 months
Outcome (alive or dead)		Alive	Alive	Alive	Alive	Alive	Alive	NA	NA	NA	NA	NA	Dead at age 11 of unknown cause	NA	NA	NA	Dead	NA	NA	NA	NA	NA	NA	NA	NA	NA	NA	NA	NA	NA	NA	NA	NA	NA	NA	Alive	Dead	Alive	Dead	Dead	Dead	Dead	Alive	NA	NA	NA	NA	NA	NA
If alive current age		17 years	14 years	6 years	28 years	17 years	12 years	NA	NA	NA	NA	NA	NA	NA	NA	NA	NA	NA	NA	NA	NA	NA	NA	NA	11.8	2	2.9	5.7	8.7	9.6	18.7	15.5	4	8 y.o	5 y.o	NA	NA	NA	NA	NA	NA	NA	NA	8 y.o	7 y.o	NA	NA	NA	NA
Consanguinity		(+)	(+)	(+)	(-) but from same tribe	(-) but from same tribe	(-) but from same tribe	NA	NA	(+)	(+)	(+)	(+)	(+)	NA	(+)	(+)	NA	NA	NA	NA	NA	NA	NA	(-)	(-)	(-)	(-)	(-)	(-)	(-)	(-)	(-)	NA	NA	NA	NA	NA	NA	NA	NA	NA	NA	NA	NA	NA	NA	NA	NA
Ethnicity		Arab (Saudi)	Arab (Saudi)	Arab (Saudi)	Arab (Saudi)	Arab (Saudi)	Arab (Saudi)	NA	NA	NA	NA	NA	NA	NA	NA	NA	NA	NA	NA	NA	NA	NA	NA	NA	Caucasian	Caucasian	Caucasian	Caucasian	Caucasian	South East Asian	Hispanic/Latin American	Hispanic/Latin American	Caucasian	NA	NA	NA	NA	NA	NA	NA	NA	NA	NA	NA	NA	NA	NA	NA	NA
Family History of Similar Illness		(+)	(+)	(-)	(+)	(+)	(+)	NA	NA	NA	NA	NA	NA	NA	NA	NA	NA	NA	NA	NA	NA	NA	NA	NA	(+)	(+)	NA	(+)	(+)	NA	(+)	(+)	NA	(+)	(+)	(+)	(+)	(+)	(+)	(-)	(+)	(+)	(-)	NA	NA	NA	NA	NA	NA
Mutation	c.DNA change	c.1227dupC	c.1227dupC	c.1227dupC	c.1437+5G>A	c.1437+5G>A	c.1437+5G>A	c.680C>T	c.655G>A	c.1463T>C	c.1463T>C	c.1463T>C	NA	NA	c.680C>T	c.1280C>T	c.1280C>T	c.12017_1218dup11. c.1022G>A	c.12017_1218dup11. c.1022G>A	c.425C>T c.655G>A	c.425C>T c.655G>A	c.425C>T c.655G>A	c.680C>T ,c.1570G>C	c.231+2T>G	c. 655 G > A	c. 1475 T > C	c. 680 C > T	c. 245 A > G	c. 655 G > A	c. 511delG	c. 1276-1G > A	c. 103-1G > A	c. 655 G > A	c.245A>G	c.655G>A	c.655G>A and c.1280C>T	c.655G>A and c.1280C>T	c.1280C>T	c.1280C>T	c.680C>T and c.1280C>T	c.655G>A	c.655G>A	c.680C>T and c.1570G>C	NA	NA	c.997C>T hom	c.997C>T hom	c.203C>A het c.434C>A het	c.203C>A het c.434C>A het
	Amino acid change	p.I410H*13	p.I410H*13	p.I410H*13	NA	NA	NA	p.Thr227Met	p.Gly219Arg	p.Leu488Pro	p.Leu488Pro	p.Leu488Pro	NA	NA	p.Thr227Met	p.Ser427Leu	p.Ser427Leu	p.Pro407Argfs*12.NAp.Trp341*	p.Pro407Argfs*12. p.Trp341*	p.Thr142Met p.Gly219Arg	p.Thr142Met p.Gly219Arg	p.Thr142Met p.Gly219Arg	p.Thr227Met ,p.Asp524His		p. G219R	p. L492P	p. T227M	p. Y82C	p. G219R	p. E171SfsX16	Affect splice site & add intron**	Affect splice site & add intron**	p. G219R	(Y82C)	G219R	p.(Gly219Arg) and p.(Ser427Leu)	p.(Gly219Arg) and p.(Ser427Leu)	p.(Ser427Leu)	p.(Ser427Leu)	p.(Thr227Met) and p.(Ser427Leu)	p.(Gly219Arg)	p.(Gly219Arg)	p.(Thr227Met) and p.(Asp524His)	p.E17SfsX15	p.E17SfsX16	p.Arg333Ter	c.997C>T hom	p.Pro68Gln p.Thr145Lys	p.Pro68Gln p.Thr145Lys
	Mutation Type	Frameshift duplication	Frameshift duplication	Frameshift duplication	Splice Site	Splice Site	Splice Site	missense changes	missense changes	NA	NA	missense change	NA	NA	NA	Missense	Missense	Nonsense Frameshift	Nonsense Frameshift	missense	missense	missense	Missense	Splice Site	Missense	Missense	Missense	Missense	Missense	Nonsense	Affect splice site & add intron**	Affect splice site & add intron**	Missense	Missense	Missense	Missense	Missense	Missense	Missense	Missense	Missense	Missense	Missense	NA	NA	Missense/nonsense	Missense/nonsense	Missense/nonsense	Missense/nonsense
	Zygozity	Homozygous	Homozygous	Homozygous	Homozygous	Homozygous	Homozygous	compound heterozygous	compound heterozygous	homozygous	homozygous	homozygous	NA	NA	compound heterozygous	Homozygous	Homozygous	Compound heterozygous	Compound heterozygous	Compound heterozygous	Compound heterozygous	Compound heterozygous	NA		Heterozygous	Heterozygous	Heterozygous	Heterozygous	Heterozygous	Heterozygous	Heterozygous	Heterozygous	Heterozygous	compound heterozygotes	compound heterozygotes	Compound heterozygous	Compound heterozygous	Homozygous	Homozygous	Compound heterozygous	Homozygous	Homozygous	Compound heterozygous	NA	NA	Hom	Hom	Hetero	Hetero
Prenatal and birth	Prenatal compliactions	NA	(-)	NA	NA	NA	NA	NA	(-)	NA	A perinatal suffering was suspected and required resuscitation	NA	NA	NA	NA	NA	NA	NA	NA	NA	NA	NA	NA	NA	NA	NA	NA	NA	NA	NA	NA	NA	NA	Hiccups	(-)	(-)	(-)	(-)	(-)	(-)	(-)	(-)	(-)	NA	NA	NA	NA	NA	NA
	Gestational age	NA	full term	full-term pregnancy	NA	NA	NA	full-term pregnancy	35 weeks of gestation,	NA	NA	full-term pregnancy	NA	NA	NA	NA	NA	NA	NA	NA	NA	NA	NA	NA	None of the patients were small for gestational age.	None of the patients were small for gestational age.	None of the patients were small for gestational age.	None of the patients were small for gestational age.	None of the patients were small for gestational age.	None of the patients were small for gestational age.	None of the patients were small for gestational age.	None of the patients were small for gestational age.	None of the patients were small for gestational age.	Full term Pregnancy	38 Week	37 + 3 weeks	40 + 5 weeks	37 + 4 weeks	Term	36 + 5 weeks	38 + 0 weeks	38 + 0 weeks	38 + 0 weeks	NA	NA	NA	NA	NA	NA
	Delivery (SVD - CS)	SVD		CS	NA	NA	NA	NA	NA	NA	NA	NA	NA	NA	NA	NA	NA	NA	NA	NA	NA	NA	NA	NA	NA	NA	NA	NA	NA	NA	NA	NA	NA	CS	CS	NA	NA	NA	NA	NA	NA	NA	NA	NA	NA	NA	NA	NA	NA
	Birth weight	NA	>4KG	NA	NA	NA	NA	NA	NA	NA	NA	NA	NA	NA	NA	NA	NA	NA	NA	NA	NA	NA	NA	NA	NA	NA	NA	NA	NA	NA	NA	NA	NA	7 lbs	7 lbs	3142	3635	2630	Unknown	3210	3180	3750	3270	NA	NA	NA	NA	NA	NA
	Birth length	NA	NA	NA	NA	NA	NA	NA	NA	NA	NA	NA	NA	NA	NA	NA	NA	NA	NA	NA	NA	NA	NA	NA	NA	NA	NA	NA	NA	NA	NA	NA	NA	NA	NA	NA	NA	NA	NA	NA	NA	NA	NA	NA	NA	NA	NA	NA	NA
	Birth head circumferance (microcephaly)	NA	NA	NA	NA	NA	NA	NA	NA	NA	NA	NA	NA	NA	NA	NA	NA	NA	NA	NA	NA	NA	NA	NA	NA	NA	NA	NA	NA	NA	NA	NA	NA	NA	NA	34	36	32	Unknown	32.5	35	34	35	NA	NA	NA	NA	NA	NA
	Other	(+)	(+)	(+)	(+)	(+)	(+)	NA	Delivery was complicated by inhalation of meconial amniotic fluid requiring an initial hospitalization in intensive care unit for assisted ventilation	NA	NA	NA	NA	NA	NA	NA	NA	NA	NA	NA	NA	NA	NA	NA	Normal Birth	Normal Birth	Normal Birth	Normal Birth	Normal Birth	Preterm	Preterm	Normal Birth	Normal Birth	NA	NA	NA	NA	NA	NA	NA	NA	NA	NA	NA	NA	NA	NA	NA	NA
Neurological Findings	Global Developmental delay	NA	NA	(+)	(+)	(+)	NA	NA	NA	NA	NA	NA	NA	NA	NA	NA	NA	NA	NA	NA	NA	NA	NA	(+)	(+)	(-)	(+)	(-)	(-)	NA	(-)	(-)	(+)	(+)	(++)	NA	NA	NA	NA	NA	NA	NA	NA	NA	NA	NA	NA	NA	NA
	Muscle Weakness	NA	NA	NA	NA	NA	NA	(+)	(+)	(+)	(+)	(+)	NA	NA	NA	NA	NA	NA	NA	NA	NA	NA	NA	NA	NA	NA	NA	NA	NA	NA	NA	NA	NA	NA	(+)	NA	NA	NA	NA	NA	NA	NA	NA	NA	NA	NA	NA	NA	NA
	Areflexia	(+)	(+)	(+)	(+)	(+)	(-)	NA	NA	NA	NA	NA	NA	NA	NA	NA	NA	NA	NA	NA	NA	NA	NA	NA	NA	NA	NA	NA	NA	NA	NA	NA	NA	NA	NA	NA	NA	NA	NA	NA	NA	NA	NA	NA	NA	NA	NA	NA	NA
	Motor difficulties	NA	(+)	NA	NA	(+)	NA	(+)	(+) subject 2 showed a better psychomotor develop- ment than subject 1	(+)	(+)	(+)	(+)	(+)	(+)	NA	NA	NA	NA	NA	NA	NA	NA	NA	(+)Uses Adaptive bicycle	(+)Uses Walker	(+)Unable to sit independently	(+)Uses Wheelchair	(+)Uses wheelchair, walker and stander	NA	(+)Uses wheelchair	(-)	(+)Unable to sit independently	(+)Uses walker	no head motor nor sit unsopported	(+)	NA	(+)	(+)	NA	NA	NA	(+)	NA	NA	NA	(+)	NA	NA
	Seizure	(+) mainly described in the form of eye fluttering	(+) Convulsions	(+) Multiple semiologies	(+)	(+) Ictally starts with left sided body tonic posture and versive head deviation to the left, evolving to secondary genelrization. And myoclonic attacks	(+)	(+)	(+)	(+)	(+)	(+)	NA	(+)	(+)	NA	NA	NA	NA	NA	NA	NA	(+)	NA	(+)	(+)	(+)	(+)	(+)	(+)	(+)	(+)	(+)	(+)	(+)	NA	NA	NA	NA	NA	NA	NA	NA	NA	NA	(+)	(+)	NA	NA
	Hypotonia	NA	NA	NA	NA	(-) bedridden	NA	(+)	(+)	(+)	(+)	(+)	(+)	(+)	(+)	(+)	(+)	(+)	(+)	(+)	(+)	(+)	(+)	(+)	(+)	(+)	(+)	(+)	(+)	(+)	(+)	(+)	(+)	(+)	(+)	(+)	(+)	(+)	(+)	(+)	(+)	(+)	(+)	(+)	(+)	(+)	(+)	(+)	(+)
	Ataxia	NA	NA	NA	NA	(-) bedridden	NA	NA	NA	NA	NA	NA	NA	NA	NA	(+)	(+)	(+)	(+)	(-)	(-)	(+)	(+)	NA	NA	NA	NA	NA	NA	NA	NA	NA	NA	NA	NA	NA	NA	NA	NA	NA	NA	NA	(+)	NA	NA	(+)	(+)	(+)	(+)
	Steppage Gait	NA	NA	NA	NA	NA	NA	NA	NA	NA	NA	NA	NA	NA	NA	NA	NA	NA	NA	NA	NA	NA	NA	NA	NA	NA	NA	NA	NA	NA	NA	NA	NA	NA	NA	NA	NA	NA	NA	NA	NA	NA	NA	NA	NA	NA	NA	NA	NA
	Proprioceptive deficit	NA	NA	NA	NA	NA	NA	NA	NA	NA	NA	NA	NA	NA	NA	NA	NA	NA	NA	NA	NA	NA	NA	NA	NA	NA	NA	NA	NA	NA	NA	NA	NA	NA	NA	NA	NA	NA	NA	NA	NA	NA	NA	NA	NA	NA	NA	NA	NA
	Scoliosis	(+)	NA	NA	NA	(+)	(+)	NA	NA	NA	NA	NA	NA	NA	NA	NA	NA	NA	NA	NA	NA	NA	NA	NA	NA	NA	NA	NA	NA	NA	NA	NA	NA	NA	NA	NA	NA	NA	NA	NA	NA	NA	NA	NA	NA	NA	NA	NA	NA
	Intellectual disability	NA	NA	NA	NA	NA	NA	NA	NA	NA	NA	NA	NA	NA	NA	(+)	(+)	(+)	(+)	(+)	(+)	(+)	(+)	NA	NA	NA	NA	NA	NA	NA	NA	NA	NA	NA	NA	(+)	NA	(+)	(+)	NA	NA	NA	(+)	NA	NA	NA	NA	(+)	NA
	Learning disorder	(+)	(+)	NA	She can speak a few words	(+)	(+)	NA	NA	NA	NA	NA	NA	NA	NA	NA	NA	NA	NA	NA	NA	NA	NA	NA	NA	NA	NA	NA	NA	NA	NA	NA	NA	(-) goes to school	NA	NA	NA	NA	NA	NA	NA	NA	NA	NA	NA	NA	NA	NA	NA
	Speech problems	(-)	NA	NA	NA	NA	NA	NA	NA	NA	(+)he was able to say several words	(+) Several words Crawling	NA	(-)	(-)	NA	NA	NA	NA	NA	NA	NA	NA	NA	(+)First word at 10months	(+)First word at 20months	(+)Does not speak	(+)Does not speak	(+)Does not speak	NA	(+)uses communication device	(+)Does not speak	(+)Does not speak	(+)	NA	NA	NA	NA	NA	NA	NA	NA	NA	NA	NA	NA	NA	NA	NA
	Hearing impairment	(+)	NA	NA	NA	(+)	NA	NA	NA	NA	NA	NA	NA	NA	NA	NA	NA	NA	NA	NA	NA	NA	NA	NA	NA	NA	NA	NA	NA	NA	NA	NA	NA	(-)	(-)	NA	NA	NA	NA	NA	NA	NA	NA	NA	NA	NA	NA	NA	NA
	Spasticity	(+)	NA	NA	NA	NA	NA	NA	NA	NA	NA	NA	NA	NA	NA	(+)	(+)	(+)	(+)	(+)	(+)	(+)	(+)	NA	NA	NA	NA	NA	NA	NA	NA	NA	NA	NA	NA	NA	NA	NA	(+) spastic tetraplegia	NA	NA	NA	NA	NA	NA	(+)	(+)	NA	NA
	Abnormal involuntary movements	(+)	(+)	(+)	(+)	(+)	(+)	(+)	NA	(+)	NA	NA	NA	NA	NA	NA	NA	NA	NA	NA	NA	NA	NA	NA	NA	NA	NA	NA	NA	NA	NA	NA	NA	NA	NA	NA	NA	NA	NA	NA	NA	NA	NA	NA	NA	NA	NA	NA	NA
	Dental anomaly (amelogenesis imperfecta)	Spastic quadriplegia	NA	NA	NA	Appendicular hypertonia	NA	NA	(-)	NA	NA	NA	NA	NA	NA	Hypoplasia	Hypoplasia	Hypoplasia	Hypoplasia	Hypoplasia	Hypoplasia	Hypoplasia	Hypoplasia	NA	Teeth hypoplasia	Teeth hypoplasia	Teeth hypoplasia+Gingival hyperplasia	Gingival hyperplasia	Gingival hyperplasia	NR	Teeth hypoplasia+Amelogenesis imperfecta	Amelogenesis imperfecta	(-)	NA	NA	(+)	NA	(+)	(+)	NA	NA	NA	(+)	NA	NA	NA	NA	NA	NA
	Others	Normal	Normal	Unremarkable apart from mild enlargement of subarachnoid spaces and ventricular system	Normal		NA	Axial hypotonia, peripheral hypertonia. Brisk reflexes without pyramidal syndrome. Choreoathetosic abnormal movements	clinical examination showed axial hypo- tonia without peripheral hypertonia or pyramidal syn- drome.	Axial hypotonia, peripheral hypertonia, brisk reflexes, no pyramidal syndrome. Dystonic movements.	Neurological examination showed axial hypotonia and peripheral hypertonia with brisk tendon reflexes.	Axial hypotonia, Peripheral hypertonia. No brisk reflexes. No abnormal movements	Death at 11 yo, Proper eye contact Head control No sitting	Axial hypotonia, Hypersensitivity to sounds	Axial hypotonia Peripheral hypertonia Brisk reflexes, Extra-pyramidal syndrome with dyskinesia and choreoathetosic movements	Spastic tetraplegia, secondary microcephaly	Spastic tetraplegia, secondary microcephaly	Mask like facies, pyramidal and extrapyramidal increased tonus with bilateral Babinski reflexes, choreo-athetosis. Hypersalivation, strabism	Mild right hemiparesis. Choreoathetosis	Coordination deficit, no clear ataxia	Coordination deficits, no clear ataxia	Moderate motor delay, Ataxia	Generalized hypotonia, truncal ataxia. Age 5y (present time) – particular movement disorder with truncal ataxia, combined with athetotic movements	Chronic kidney disease	NA	NA	NA	NA	NA	NA	NA	NA	NA	Hyperflexia	grade II VESICOURETERAL REFLUX	Fever sensitivity	NA	NA	NA	NA	NA	NA	Pyramidal signs	NA	NA	Infantile hypotonia, later spasticity, ataxia, dystonic gait,	Infantile hypotonia, later spasticity, ataxia, dystonic gait,	Spastic diplegia, pyramidal signs of the legs, cerebellar ataxia, strabismus	Pyramidal signs of the legs, cerebellar ataxia
Neuroimaging	White matter abnormalities	Normal	Normal	Normal	Normal	Normal	Normal	NA	NA	NA	NA	NA	NA	NA	NA	NA	NA	NA	NA	NA	NA	NA	NA	NA	NA	NA	NA	NA	NA	NA	NA	NA	NA	NA	NA	(+)	(+)	(+)	(+)	(+)	(+)	(+)	(+)	NA	NA	NA	NA	NA	NA
	Cerebral atrophy	Normal	Normal	Normal	Normal	Normal	Normal	NA	NA	NA	NA	NA	NA	NA	NA	NA	NA	NA	NA	NA	NA	NA	NA	NA	NA	NA	NA	NA	NA	NA	NA	NA	NA	NA	NA	NA	NA	NA	NA	NA	NA	NA	NA	NA	NA	NA	NA	NA	NA
	Basal ganglia abnormalties	Normal	Normal	Normal	Normal	Normal	Normal	NA	NA	NA	NA	NA	NA	NA	NA	NA	NA	NA	NA	NA	NA	NA	NA	NA	NA	NA	NA	NA	NA	NA	NA	NA	NA	NA	NA	NA	NA	NA	NA	(+)	NA	NA	NA	NA	NA	NA	NA	NA	NA
	Thin corpus callosum	Normal	Normal	Normal	Normal	Normal	Normal	NA	NA	NA	NA	NA	NA	NA	NA	NA	NA	NA	NA	NA	NA	NA	NA	NA	NA	NA	NA	NA	NA	NA	NA	NA	NA	NA	NA	NA	NA	NA	NA	NA	(+)	(+)	NA	NA	NA	NA	NA	NA	NA
	Cerebellar hypoplasia	Normal	Normal	Normal	Normal	Normal	Normal	NA	NA	NA	NA	NA	NA	NA	NA	NA	NA	NA	NA	NA	NA	NA	NA	NA	NA	NA	NA	NA	NA	NA	NA	NA	NA	NA	NA	NA	NA	NA	NA	NA	NA	NA	NA	NA	NA	NA	NA	NA	NA
	Brain stem atrophy	Normal	Normal	Normal	NA	NA	NA	NA	NA	NA	NA	NA	NA	NA	NA	NA	NA	NA	NA	NA	NA	NA	NA	NA	NA	NA	NA	NA	NA	NA	NA	NA	NA	NA	NA	NA	NA	NA	NA	NA	NA	NA	NA	NA	NA	NA	NA	NA	NA
	Lactate peak in MRS	Normal	Normal	Normal	NA	NA	NA	NA	NA	NA	NA	NA	NA	NA	NA	(+)	NA	NA	NA	NA	NA	NA	NA	NA	NA	NA	NA	NA	NA	NA	NA	NA	NA	(-)	(-)	NA	(+)	(+)	NA	(+)	NA	NA	NA	NA	NA	NA	NA	NA	NA
	Glutamate peak in MRS	Normal	Normal	Normal	NA	NA	NA	NA	NA	NA	NA	NA	NA	NA	NA	NA	NA	NA	NA	NA	NA	NA	NA	NA	NA	NA	NA	NA	NA	NA	NA	NA	NA	NA	NA	NA	NA	NA	NA	NA	NA	NA	NA	NA	NA	NA	NA	NA	NA
	NAA peak in MRS	the EEG was done at the age 8 and 14 showed intermittent slow activity , maximum in the left temporal with an ecessive fast activity that could be due phenobarbital ; a chronic medication the patient is taking	EEG showed abnormalities probably due to medication effect	EEG was done at the age of 9 months which showed diffuse eccephalopathy that might be due to medications or postical status, others EEGs at the age of 2 and 3 years all were normal. The last EEG at age of 6 years was abnormal and suggestive of focal epileptogenicity from the left occipitotemporal head region	EEG in second day of life after her first seizure showed epileptiform discharges, now her seizure is controlled on Valporic acid with last EEG is normal.	First EEG at age of 4 years was suggestive of mild cortical dysfunction and nonspecific encephalopathy. Another EEG was done at age of 11 years old was suggestive of mild cortical dysfunction and nonspecific encephalopathy. Her last EEG at age of 13 yaers was normal.was normal	At the age of 40 days, EEG was severely abnormal with multiple cortical neuro irritability indicating predisposition for epileptic seizures. At 7 years old, the EEG was abnormal and suggestive of mild cordial dysfunction and nonspecific encephalopathy (Showed significant improvement after first EEG). At the age of 8 years old, the EEG was normal.	NA	NA	NA	NA	NA	NA	NA	NA	NA	NA	NA	NA	NA	NA	NA	NA	NA	NA	NA	NA	NA	NA	NA	NA	NA	NA	NA	NA	NA	NA	NA	NA	NA	NA	NA	NA	NA	NA	NA	NA	NA	NA
	Others	Nonspecific central pontine gliosis	NA	NA	NA	NA	NA	First EEG,Permanent bi- occipital status epilepticus (first week) Bilateral and alternative epileptic focus with dominant activity in right temporal lobe	First EEG,Rhythmic theta/delta focal discharge originating from one or other part of the brain, mostly in the left and right temporal regions, alternatively	First EEG,Continuous sequences of focal seizures involving temporal and occipital regions of both hemispheres alternatively, mostly the left one, with rhythmic, large amplitude spikes lasting several minutes. There was no suppression- burst.	NA	First EEG,Predominantly central, bilateral and multifocal generalized epileptic focus	NA	NA	NA	multiple punctuate haemorrhages white matter compatible with periventricular leukomalacia	Periventricular leukomalacia	Normal MRI	Normal MRI	Normal MRI	Normal MRI	Normal MRI	Normal MRI	NA	Normal MRI	Normal MRI	Normal MRI	Focal front lobe thickining	Normal MRI	Normal MRI	Hyprintense foci in parietal white matter	Normal MRI	Focal loss of grey matter	Delayed Mylination	Blurring in the grey and white matter, junction in the right superior frontal gyrus and at the right frontoparietal junction, including the precentral gyrus, with FLAIR/hyperintensity extending into periventricular white matter. Similar findings were seen to a lesser degree on the left side. This appearance was consistent with areas of focal cortical dysplasia.	Intraventricular hemorrhage Delayed myelination and gliosis	NA	Myelination and gliosis	Delayed myelination and gliosis	Cerebellar and intraventricular hemorrhage	Corpus callosum high signal intensity on diffusion-weighted images	Delayed gyrification corpus callosum high signal intensity on diffusion-weighted images	NA	NA	NA	NA	NA	NA	NA
Motor NCS	Ulnar nerve	NA	NA	NA	NA	NA	NA	NA	NA	NA	NA	NA	NA	NA	NA	NA	NA	NA	NA	NA	NA	NA	NA	NA	NA	NA	NA	NA	NA	NA	NA	NA	NA	NA	NA	NA	NA	NA	NA	NA	NA	NA	NA	NA	NA	NA	NA	NA	NA
	Sural nerve	NA	NA	NA	NA	NA	NA	NA	NA	NA	NA	NA	NA	NA	NA	NA	NA	NA	NA	NA	NA	NA	NA	NA	NA	NA	NA	NA	NA	NA	NA	NA	NA	NA	NA	NA	NA	NA	NA	NA	NA	NA	NA	NA	NA	NA	NA	NA	NA
Sensory NCS	Ulnar nerve	NA	NA	NA	NA	NA	NA	NA	NA	NA	NA	NA	NA	NA	NA	NA	NA	NA	NA	NA	NA	NA	NA	NA	NA	NA	NA	NA	NA	NA	NA	NA	NA	NA	NA	NA	NA	NA	NA	NA	NA	NA	NA	NA	NA	NA	NA	NA	NA
	Sural nerve	NA	NA	NA	NA	NA	NA	NA	NA	NA	NA	NA	NA	NA	NA	NA	NA	NA	NA	NA	NA	NA	NA	NA	NA	NA	NA	NA	NA	NA	NA	NA	NA	NA	NA	NA	NA	NA	NA	NA	NA	NA	NA	NA	NA	NA	NA	NA	NA
EMG	Neurogenic pattern	NA	NA	NA	NA	NA	NA	NA	NA	NA	NA	NA	NA	NA	NA	NA	NA	NA	NA	NA	NA	NA	NA	NA	NA	NA	NA	NA	NA	NA	NA	NA	NA	NA	NA	NA	NA	NA	NA	NA	NA	NA	NA	NA	NA	NA	NA	NA	NA
	Polyphasic pattern	NA	NA	NA	NA	NA	NA	NA	NA	NA	NA	NA	NA	NA	NA	NA	NA	NA	NA	NA	NA	NA	NA	NA	NA	NA	NA	NA	NA	NA	NA	NA	NA	NA	NA	NA	NA	NA	NA	NA	NA	NA	NA	NA	NA	NA	NA	NA	NA
	Denervation potentials	NA	NA	NA	NA	NA	NA	NA	NA	NA	NA	NA	NA	NA	NA	NA	NA	NA	NA	NA	NA	NA	NA	NA	NA	NA	NA	NA	NA	NA	NA	NA	NA	NA	NA	NA	NA	NA	NA	NA	NA	NA	NA	NA	NA	NA	NA	NA	NA
GI problmes	Feeding difficulties	NA	NA	NA	NA	NA	(-)	NA	NA	NA	NA	NA	NA	NA	NA	NA	NA	NA	NA	NA	NA	NA	NA	NA	NA	NA	NA	NA	NA	NA	NA	NA	NA	NA	NA	NA	NA	NA	NA	NA	NA	NA	NA	NA	NA	NA	NA	NA	NA
	Liver dysfunction	NA	NA	NA	NA	NA	NA	NA	NA	NA	NA	NA	NA	NA	NA	NA	NA	NA	NA	NA	NA	NA	NA	NA	NA	NA	NA	NA	NA	NA	NA	NA	NA	NA	NA	NA	NA	NA	NA	NA	NA	NA	NA	NA	NA	NA	NA	NA	NA
	Others	NA	NA	NA	NA	NA	NA	NA	NA	NA	NA	NA	NA	NA	NA	NA	NA	NA	NA	NA	NA	NA	NA	NA	NA	NA	NA	NA	NA	NA	NA	NA	NA	NA	NA	NA	NA	NA	NA	NA	Pneumatosis intestinalis	Pneumatosis intestinalis	NA	NA	NA	NA	NA	NA	NA
Ophthalmology	Cataract	NA	NA	NA	NA	NA	(-)	NA	NA	NA	NA	NA	NA	NA	NA	NA	NA	NA	NA	NA	NA	NA	NA	NA	NA	NA	NA	NA	NA	NA	NA	NA	NA	NA	NA	NA	NA	NA	NA	NA	NA	NA	NA	NA	NA	NA	NA	NA	NA
	Nystagmus	NA	NA	NA	NA	NA	NA	NA	NA	NA	NA	NA	NA	NA	NA	NA	NA	NA	NA	NA	NA	NA	NA	NA	NA	NA	NA	NA	NA	NA	NA	NA	NA	NA	NA	NA	NA	NA	NA	NA	NA	NA	NA	NA	NA	NA	NA	NA	NA
	Strabismus	NA	NA	NA	NA	NA	NA	NA	NA	NA	NA	NA	NA	NA	NA	NA	NA	NA	NA	NA	NA	NA	NA	NA	NA	NA	NA	NA	NA	NA	NA	NA	NA	NA	NA	NA	NA	NA	NA	NA	NA	NA	NA	NA	NA	NA	NA	NA	NA
	Optic atrophy	NA	NA	NA	divergent squint	Exotropia	NA	NA	NA	NA	NA	NA	NA	NA	NA	NA	NA	NA	NA	NA	NA	NA	NA	NA	NA	NA	NA	NA	NA	NA	NA	NA	NA	NA	NA	NA	NA	NA	NA	NA	NA	NA	NA	NA	NA	NA	NA	NA	NA
	Others	NA	NA	NA	NA	NA	NA	NA	NA	NA	NA	NA	NA	NA	NA	NA	NA	NA	NA	NA	NA	NA	NA	NA	NA	NA	NA	NA	NA	NA	NA	NA	NA	NA	NA	NA	NA	NA	NA	NA	NA	NA	NA	NA	NA	NA	NA	NA	NA
Muscle Biopsy	Morphology	NA	NA	NA	NA	NA	NA	NA	NA	NA	NA	NA	NA	NA	NA	NA	NA	NA	NA	NA	NA	NA	NA	NA	NA	NA	NA	NA	NA	NA	NA	NA	NA	NA	NA	NA	NA	NA	NA	NA	NA	NA	NA	NA	NA	NA	NA	NA	NA
	Immunostaining	NA	NA	NA	NA	NA	(-)	NA	NA	NA	NA	NA	NA	NA	NA	NA	NA	NA	NA	NA	NA	NA	NA	NA	NA	NA	NA	NA	NA	NA	NA	NA	NA	NA	NA	NA	NA	NA	NA	NA	NA	NA	NA	NA	NA	NA	NA	NA	NA
Metabolics	Lactic acidemia	NA	NA	NA	NA	NA	(-)	NA	NA	NA	NA	NA	NA	NA	NA	NA	NA	NA	NA	NA	NA	NA	NA	NA	NA	NA	NA	NA	NA	NA	NA	NA	NA	NA	NA	NA	NA	NA	NA	NA	NA	NA	NA	NA	NA	NA	NA	NA	NA
	Hyperammonemia	Duarte galactossemia	NA	NA	NA	NA	NA	NA	NA	NA	NA	NA	NA	NA	NA	NA	NA	NA	NA	NA	NA	NA	NA	NA	NA	NA	NA	NA	NA	NA	NA	NA	NA	NA	NA	NA	NA	NA	NA	NA	NA	NA	NA	NA	NA	NA	NA	NA	NA
	Other	NA	NA	NA	NA	NA	NA	NA	NA	NA	NA	NA	NA	NA	NA	NA	NA	NA	NA	NA	NA	NA	NA	NA	NA	NA	NA	NA	NA	NA	NA	NA	NA	NA	NA	NA	NA	NA	NA	NA	NA	NA	NA	NA	NA	NA	NA	NA	NA
Other manifesations		Skin biopsy didn’t show any abnormal changes	NA	NA	NA	NA	NA	NA	NA	NA	NA	NA	NA	NA	NA	NA	NA	NA	NA	NA	NA	NA	NA	NA	Teeth hypoplasia	Teeth hypoplasia	Teeth hypoplasia+Gingival hyperplasia	Gingival hyperplasia	Gingival hyperplasia	NR	Teeth hypoplasia+Amelogenesis imperfecta	Amelogenesis imperfecta	(-)	NA	NA	NA	NA	NA	NA	NA	NA	NA	NA	NA	NA	NA	NA	NA	NA
[truncated: 89 more columns]

## Sheet: Medical history
Family #		1		2	3			Fam1.1	Fam1.2	Fam2.3	Fam2.4	Fam2.5	Fam2.6	Fam2.7	Fam2.8	FAM A,1	FAM A,2	FAM B,1	FAM B,2	FAM C , 1	FAM C ,2	FAM C, 3	FAM D,1		1		2	3		4	5		6			Family 1		Family 2		Family 3	Family 4		Family 5			Fam A,1	Fam A,2	Fam B,1	Fam B,2
Subjects		1	2	3	4	5	6	1	2	3	4	5	6	7	8	9	10	11	12	13	14	15	16	17	18	19	20	21	22	23	24	25	26	27	28	29	30	31	32	33	34	35	36	37	38	39	40	41	42
Reference		This Study						Thevenon J, The American Journal of Human Genetics. 2014;95(1):113-120.								Hardies K, Brain. 2015;138(11):3238-3250.								Alazami (2015) Cell Rep 10, 148	Klotz (2016) Mol Med 22, epub									Anselm (2016) JIMD Rep 31: 107		Weeke (2016) Eur J Paediatr Neurol 21: 396								Nolan (2016) J Child Neurol 31, 887		Schossig A, J Med Genet. 2016;54(1):54-62.
Gender		Female	Female	Female	Female	Female	Female	M	M	M	M	M	M	M	M	M	M	M	F	F	F	M	F		F	M	F	F	M	F	F	M	M	M	F	Female	Male	Male	Male	Male	Female	Female	Female	F	M	M	F	F	F
Age of onset (at first symptoms)		First day of life,but referred to KFSH at age 8 y	Around 12 hours after birth	Second day of life	Second day of life	Neonate	First day of life	30 hours	Day 5	First day	8 hours	First day	First week	First day	2 hours after birth	13y	Died at age 7y	9y	7y	18y	12y	10y	4y	NA	All of the patients in this study presented with epilepsy early, with eight of the nine pa- tients presenting in the first week of life,	All of the patients in this study presented with epilepsy early, with eight of the nine pa- tients presenting in the first week of life,	All of the patients in this study presented with epilepsy early, with eight of the nine pa- tients presenting in the first week of life,	All of the patients in this study presented with epilepsy early, with eight of the nine pa- tients presenting in the first week of life,	All of the patients in this study presented with epilepsy early, with eight of the nine pa- tients presenting in the first week of life,	All of the patients in this study presented with epilepsy early, with eight of the nine pa- tients presenting in the first week of life,	All of the patients in this study presented with epilepsy early, with eight of the nine pa- tients presenting in the first week of life,	All of the patients in this study presented with epilepsy early, with eight of the nine pa- tients presenting in the first week of life,	All of the patients in this study presented with epilepsy early, with eight of the nine pa- tients presenting in the first week of life,	Within 24h of life	Within 24h of life	First day of life	First day of life	First day of life	First day of life	First day of life	First day of life	Second day of life	First day of life	NA	NA	1st day	7 months	1st day	2 months
Outcome (alive or dead)		Alive	Alive	Alive	Alive	Alive	Alive	NA	NA	NA	NA	NA	Dead at age 11 of unknown cause	NA	NA	NA	Dead	NA	NA	NA	NA	NA	NA	NA	NA	NA	NA	NA	NA	NA	NA	NA	NA	NA	NA	Alive	Dead	Alive	Dead	Dead	Dead	Dead	Alive	NA	NA	NA	NA	NA	NA
If alive current age		17 years	14 years	6 years	28 years	17 years	12 years	NA	NA	NA	NA	NA	NA	NA	NA	NA	NA	NA	NA	NA	NA	NA	NA	NA	11.8	2	2.9	5.7	8.7	9.6	18.7	15.5	4	8 y.o	5 y.o	NA	NA	NA	NA	NA	NA	NA	NA	8 y.o	7 y.o	NA	NA	NA	NA
Consanguinity		(+)	(+)	(+)	(-) but from same tribe	(-) but from same tribe	(-) but from same tribe	NA	NA	(+)	(+)	(+)	(+)	(+)	NA	(+)	(+)	NA	NA	NA	NA	NA	NA	NA	(-)	(-)	(-)	(-)	(-)	(-)	(-)	(-)	(-)	NA	NA	NA	NA	NA	NA	NA	NA	NA	NA	NA	NA	NA	NA	NA	NA
Ethnicity		Arab (Saudi)	Arab (Saudi)	Arab (Saudi)	Arab (Saudi)	Arab (Saudi)	Arab (Saudi)	NA	NA	NA	NA	NA	NA	NA	NA	NA	NA	NA	NA	NA	NA	NA	NA	NA	Caucasian	Caucasian	Caucasian	Caucasian	Caucasian	South East Asian	Hispanic/Latin American	Hispanic/Latin American	Caucasian	NA	NA	NA	NA	NA	NA	NA	NA	NA	NA	NA	NA	NA	NA	NA	NA
Family History of Similar Illness		(+)	(+)	(-)	(+)	(+)	(+)	NA	NA	NA	NA	NA	NA	NA	NA	NA	NA	NA	NA	NA	NA	NA	NA	NA	(+)	(+)	NA	(+)	(+)	NA	(+)	(+)	NA	(+)	(+)	(+)	(+)	(+)	(+)	(-)	(+)	(+)	(-)	NA	NA	NA	NA	NA	NA
Prenatal and birth	Prenatal compliactions	NA	(-)	NA	NA	NA	NA	NA	(-)	NA	A perinatal suffering was suspected and required resuscitation	NA	NA	NA	NA	NA	NA	NA	NA	NA	NA	NA	NA	NA	NA	NA	NA	NA	NA	NA	NA	NA	NA	Hiccups	(-)	(-)	(-)	(-)	(-)	(-)	(-)	(-)	(-)	NA	NA	NA	NA	NA	NA
	Gestational age	NA	full term	full-term pregnancy	NA	NA	NA	full-term pregnancy	35 weeks of gestation,	NA	NA	full-term pregnancy	NA	NA	NA	NA	NA	NA	NA	NA	NA	NA	NA	NA	None of the patients were small for gestational age.	None of the patients were small for gestational age.	None of the patients were small for gestational age.	None of the patients were small for gestational age.	None of the patients were small for gestational age.	None of the patients were small for gestational age.	None of the patients were small for gestational age.	None of the patients were small for gestational age.	None of the patients were small for gestational age.	Full term Pregnancy	38 Week	37 + 3 weeks	40 + 5 weeks	37 + 4 weeks	Term	36 + 5 weeks	38 + 0 weeks	38 + 0 weeks	38 + 0 weeks	NA	NA	NA	NA	NA	NA
	Delivery (SVD - CS)	SVD		CS	NA	NA	NA	NA	NA	NA	NA	NA	NA	NA	NA	NA	NA	NA	NA	NA	NA	NA	NA	NA	NA	NA	NA	NA	NA	NA	NA	NA	NA	CS	CS	NA	NA	NA	NA	NA	NA	NA	NA	NA	NA	NA	NA	NA	NA
	Birth weight	NA	>4KG	NA	NA	NA	NA	NA	NA	NA	NA	NA	NA	NA	NA	NA	NA	NA	NA	NA	NA	NA	NA	NA	NA	NA	NA	NA	NA	NA	NA	NA	NA	7 lbs	7 lbs	3142	3635	2630	Unknown	3210	3180	3750	3270	NA	NA	NA	NA	NA	NA
	Birth length	NA	NA	NA	NA	NA	NA	NA	NA	NA	NA	NA	NA	NA	NA	NA	NA	NA	NA	NA	NA	NA	NA	NA	NA	NA	NA	NA	NA	NA	NA	NA	NA	NA	NA	NA	NA	NA	NA	NA	NA	NA	NA	NA	NA	NA	NA	NA	NA
	Birth head circumferance (microcephaly)	NA	NA	NA	NA	NA	NA	NA	NA	NA	NA	NA	NA	NA	NA	NA	NA	NA	NA	NA	NA	NA	NA	NA	NA	NA	NA	NA	NA	NA	NA	NA	NA	NA	NA	34	36	32	Unknown	32.5	35	34	35	NA	NA	NA	NA	NA	NA
	Other	(+)	(+)	(+)	(+)	(+)	(+)	NA	Delivery was complicated by inhalation of meconial amniotic fluid requiring an initial hospitalization in intensive care unit for assisted ventilation	NA	NA	NA	NA	NA	NA	NA	NA	NA	NA	NA	NA	NA	NA	NA	Normal Birth	Normal Birth	Normal Birth	Normal Birth	Normal Birth	Preterm	Preterm	Normal Birth	Normal Birth	NA	NA	NA	NA	NA	NA	NA	NA	NA	NA	NA	NA	NA	NA	NA	NA
[truncated: 89 more columns]

## Sheet: Genetic information 
Family #		1		2	3			Fam1.1	Fam1.2	Fam2.3	Fam2.4	Fam2.5	Fam2.6	Fam2.7	Fam2.8	FAM A,1	FAM A,2	FAM B,1	FAM B,2	FAM C , 1	FAM C ,2	FAM C, 3	FAM D,1		1		2	3		4	5		6			Family 1		Family 2		Family 3	Family 4		Family 5			Fam A,1	Fam A,2	Fam B,1	Fam B,2
Subjects		1	2	3	4	5	6	1	2	3	4	5	6	7	8	9	10	11	12	13	14	15	16	17	18	19	20	21	22	23	24	25	26	27	28	29	30	31	32	33	34	35	36	37	38	39	40	41	42
Reference		This Study						Thevenon J, The American Journal of Human Genetics. 2014;95(1):113-120.								Hardies K, Brain. 2015;138(11):3238-3250.								Alazami (2015) Cell Rep 10, 148	Klotz (2016) Mol Med 22, epub									Anselm (2016) JIMD Rep 31: 107		Weeke (2016) Eur J Paediatr Neurol 21: 396								Nolan (2016) J Child Neurol 31, 887		Schossig A, J Med Genet. 2016;54(1):54-62.
Mutation	c.DNA change	c.1227dupC	c.1227dupC	c.1227dupC	c.1437+5G>A	c.1437+5G>A	c.1437+5G>A	c.680C>T	c.655G>A	c.1463T>C	c.1463T>C	c.1463T>C	NA	NA	c.680C>T	c.1280C>T	c.1280C>T	c.12017_1218dup11. c.1022G>A	c.12017_1218dup11. c.1022G>A	c.425C>T c.655G>A	c.425C>T c.655G>A	c.425C>T c.655G>A	c.680C>T ,c.1570G>C	c.231+2T>G	c. 655 G > A	c. 1475 T > C	c. 680 C > T	c. 245 A > G	c. 655 G > A	c. 511delG	c. 1276-1G > A	c. 103-1G > A	c. 655 G > A	c.245A>G	c.655G>A	c.655G>A and c.1280C>T	c.655G>A and c.1280C>T	c.1280C>T	c.1280C>T	c.680C>T and c.1280C>T	c.655G>A	c.655G>A	c.680C>T and c.1570G>C	NA	NA	c.997C>T hom	c.997C>T hom	c.203C>A het c.434C>A het	c.203C>A het c.434C>A het
	Amino acid change	p.I410H*13	p.I410H*13	p.I410H*13	NA	NA	NA	p.Thr227Met	p.Gly219Arg	p.Leu488Pro	p.Leu488Pro	p.Leu488Pro	NA	NA	p.Thr227Met	p.Ser427Leu	p.Ser427Leu	p.Pro407Argfs*12.NAp.Trp341*	p.Pro407Argfs*12. p.Trp341*	p.Thr142Met p.Gly219Arg	p.Thr142Met p.Gly219Arg	p.Thr142Met p.Gly219Arg	p.Thr227Met ,p.Asp524His		p. G219R	p. L492P	p. T227M	p. Y82C	p. G219R	p. E171SfsX16	Affect splice site & add intron**	Affect splice site & add intron**	p. G219R	(Y82C)	G219R	p.(Gly219Arg) and p.(Ser427Leu)	p.(Gly219Arg) and p.(Ser427Leu)	p.(Ser427Leu)	p.(Ser427Leu)	p.(Thr227Met) and p.(Ser427Leu)	p.(Gly219Arg)	p.(Gly219Arg)	p.(Thr227Met) and p.(Asp524His)	p.E17SfsX15	p.E17SfsX16	p.Arg333Ter	c.997C>T hom	p.Pro68Gln p.Thr145Lys	p.Pro68Gln p.Thr145Lys
	Mutation Type	Frameshift duplication	Frameshift duplication	Frameshift duplication	Splice Site	Splice Site	Splice Site	missense changes	missense changes	NA	NA	missense change	NA	NA	NA	Missense	Missense	Nonsense Frameshift	Nonsense Frameshift	missense	missense	missense	Missense	Splice Site	Missense	Missense	Missense	Missense	Missense	Nonsense	Affect splice site & add intron**	Affect splice site & add intron**	Missense	Missense	Missense	Missense	Missense	Missense	Missense	Missense	Missense	Missense	Missense	NA	NA	Missense/nonsense	Missense/nonsense	Missense/nonsense	Missense/nonsense
	Zygozity	Homozygous	Homozygous	Homozygous	Homozygous	Homozygous	Homozygous	compound heterozygous	compound heterozygous	homozygous	homozygous	homozygous	NA	NA	compound heterozygous	Homozygous	Homozygous	Compound heterozygous	Compound heterozygous	Compound heterozygous	Compound heterozygous	Compound heterozygous	NA		Heterozygous	Heterozygous	Heterozygous	Heterozygous	Heterozygous	Heterozygous	Heterozygous	Heterozygous	Heterozygous	compound heterozygotes	compound heterozygotes	Compound heterozygous	Compound heterozygous	Homozygous	Homozygous	Compound heterozygous	Homozygous	Homozygous	Compound heterozygous	NA	NA	Hom	Hom	Hetero	Hetero
[truncated: 89 more columns]

## Sheet: Neurological findings 
Family #		1		2	3			Fam1.1	Fam1.2	Fam2.3	Fam2.4	Fam2.5	Fam2.6	Fam2.7	Fam2.8	FAM A,1	FAM A,2	FAM B,1	FAM B,2	FAM C , 1	FAM C ,2	FAM C, 3	FAM D,1		1		2	3		4	5		6			Family 1		Family 2		Family 3	Family 4		Family 5			Fam A,1	Fam A,2	Fam B,1	Fam B,2
Subjects		1	2	3	4	5	6	1	2	3	4	5	6	7	8	9	10	11	12	13	14	15	16	17	18	19	20	21	22	23	24	25	26	27	28	29	30	31	32	33	34	35	36	37	38	39	40	41	42
Reference		This Study						Thevenon J, The American Journal of Human Genetics. 2014;95(1):113-120.								Hardies K, Brain. 2015;138(11):3238-3250.								Alazami (2015) Cell Rep 10, 148	Klotz (2016) Mol Med 22, epub									Anselm (2016) JIMD Rep 31: 107		Weeke (2016) Eur J Paediatr Neurol 21: 396								Nolan (2016) J Child Neurol 31, 887		Schossig A, J Med Genet. 2016;54(1):54-62.
Neurological Findings	Global Developmental delay	NA	NA	(+)	(+)	(+)	NA	NA	NA	NA	NA	NA	NA	NA	NA	NA	NA	NA	NA	NA	NA	NA	NA	(+)	(+)	(-)	(+)	(-)	(-)	NA	(-)	(-)	(+)	(+)	(++)	NA	NA	NA	NA	NA	NA	NA	NA	NA	NA	NA	NA	NA	NA
	Muscle Weakness	NA	NA	NA	NA	NA	NA	(+)	(+)	(+)	(+)	(+)	NA	NA	NA	NA	NA	NA	NA	NA	NA	NA	NA	NA	NA	NA	NA	NA	NA	NA	NA	NA	NA	NA	(+)	NA	NA	NA	NA	NA	NA	NA	NA	NA	NA	NA	NA	NA	NA
	Areflexia	(+)	(+)	(+)	(+)	(+)	(-)	NA	NA	NA	NA	NA	NA	NA	NA	NA	NA	NA	NA	NA	NA	NA	NA	NA	NA	NA	NA	NA	NA	NA	NA	NA	NA	NA	NA	NA	NA	NA	NA	NA	NA	NA	NA	NA	NA	NA	NA	NA	NA
	Motor difficulties	NA	(+)	NA	NA	(+)	NA	(+)	(+) subject 2 showed a better psychomotor develop- ment than subject 1	(+)	(+)	(+)	(+)	(+)	(+)	NA	NA	NA	NA	NA	NA	NA	NA	NA	(+)Uses Adaptive bicycle	(+)Uses Walker	(+)Unable to sit independently	(+)Uses Wheelchair	(+)Uses wheelchair, walker and stander	NA	(+)Uses wheelchair	(-)	(+)Unable to sit independently	(+)Uses walker	no head motor nor sit unsopported	(+)	NA	(+)	(+)	NA	NA	NA	(+)	NA	NA	NA	(+)	NA	NA
	Seizure	(+) mainly described in the form of eye fluttering	(+) Convulsions	(+) Multiple semiologies	(+)	(+) Ictally starts with left sided body tonic posture and versive head deviation to the left, evolving to secondary genelrization. And myoclonic attacks	(+)	(+)	(+)	(+)	(+)	(+)	NA	(+)	(+)	NA	NA	NA	NA	NA	NA	NA	(+)	NA	(+)	(+)	(+)	(+)	(+)	(+)	(+)	(+)	(+)	(+)	(+)	NA	NA	NA	NA	NA	NA	NA	NA	NA	NA	(+)	(+)	NA	NA
	Hypotonia	NA	NA	NA	NA	(-) bedridden	NA	(+)	(+)	(+)	(+)	(+)	(+)	(+)	(+)	(+)	(+)	(+)	(+)	(+)	(+)	(+)	(+)	(+)	(+)	(+)	(+)	(+)	(+)	(+)	(+)	(+)	(+)	(+)	(+)	(+)	(+)	(+)	(+)	(+)	(+)	(+)	(+)	(+)	(+)	(+)	(+)	(+)	(+)
	Ataxia	NA	NA	NA	NA	(-) bedridden	NA	NA	NA	NA	NA	NA	NA	NA	NA	(+)	(+)	(+)	(+)	(-)	(-)	(+)	(+)	NA	NA	NA	NA	NA	NA	NA	NA	NA	NA	NA	NA	NA	NA	NA	NA	NA	NA	NA	(+)	NA	NA	(+)	(+)	(+)	(+)
	Steppage Gait	NA	NA	NA	NA	NA	NA	NA	NA	NA	NA	NA	NA	NA	NA	NA	NA	NA	NA	NA	NA	NA	NA	NA	NA	NA	NA	NA	NA	NA	NA	NA	NA	NA	NA	NA	NA	NA	NA	NA	NA	NA	NA	NA	NA	NA	NA	NA	NA
	Proprioceptive deficit	NA	NA	NA	NA	NA	NA	NA	NA	NA	NA	NA	NA	NA	NA	NA	NA	NA	NA	NA	NA	NA	NA	NA	NA	NA	NA	NA	NA	NA	NA	NA	NA	NA	NA	NA	NA	NA	NA	NA	NA	NA	NA	NA	NA	NA	NA	NA	NA
	Scoliosis	(+)	NA	NA	NA	(+)	(+)	NA	NA	NA	NA	NA	NA	NA	NA	NA	NA	NA	NA	NA	NA	NA	NA	NA	NA	NA	NA	NA	NA	NA	NA	NA	NA	NA	NA	NA	NA	NA	NA	NA	NA	NA	NA	NA	NA	NA	NA	NA	NA
	Intellectual disability	NA	NA	NA	NA	NA	NA	NA	NA	NA	NA	NA	NA	NA	NA	(+)	(+)	(+)	(+)	(+)	(+)	(+)	(+)	NA	NA	NA	NA	NA	NA	NA	NA	NA	NA	NA	NA	(+)	NA	(+)	(+)	NA	NA	NA	(+)	NA	NA	NA	NA	(+)	NA
	Learning disorder	(+)	(+)	NA	She can speak a few words	(+)	(+)	NA	NA	NA	NA	NA	NA	NA	NA	NA	NA	NA	NA	NA	NA	NA	NA	NA	NA	NA	NA	NA	NA	NA	NA	NA	NA	(-) goes to school	NA	NA	NA	NA	NA	NA	NA	NA	NA	NA	NA	NA	NA	NA	NA
	Speech problems	(-)	NA	NA	NA	NA	NA	NA	NA	NA	(+)he was able to say several words	(+) Several words Crawling	NA	(-)	(-)	NA	NA	NA	NA	NA	NA	NA	NA	NA	(+)First word at 10months	(+)First word at 20months	(+)Does not speak	(+)Does not speak	(+)Does not speak	NA	(+)uses communication device	(+)Does not speak	(+)Does not speak	(+)	NA	NA	NA	NA	NA	NA	NA	NA	NA	NA	NA	NA	NA	NA	NA
	Hearing impairment	(+)	NA	NA	NA	(+)	NA	NA	NA	NA	NA	NA	NA	NA	NA	NA	NA	NA	NA	NA	NA	NA	NA	NA	NA	NA	NA	NA	NA	NA	NA	NA	NA	(-)	(-)	NA	NA	NA	NA	NA	NA	NA	NA	NA	NA	NA	NA	NA	NA
	Spasticity	(+)	NA	NA	NA	NA	NA	NA	NA	NA	NA	NA	NA	NA	NA	(+)	(+)	(+)	(+)	(+)	(+)	(+)	(+)	NA	NA	NA	NA	NA	NA	NA	NA	NA	NA	NA	NA	NA	NA	NA	(+) spastic tetraplegia	NA	NA	NA	NA	NA	NA	(+)	(+)	NA	NA
	Abnormal involuntary movements	(+)	(+)	(+)	(+)	(+)	(+)	(+)	NA	(+)	NA	NA	NA	NA	NA	NA	NA	NA	NA	NA	NA	NA	NA	NA	NA	NA	NA	NA	NA	NA	NA	NA	NA	NA	NA	NA	NA	NA	NA	NA	NA	NA	NA	NA	NA	NA	NA	NA	NA
	Dental anomaly (amelogenesis imperfecta)	Spastic quadriplegia	NA	NA	NA	Appendicular hypertonia	NA	NA	(-)	NA	NA	NA	NA	NA	NA	Hypoplasia	Hypoplasia	Hypoplasia	Hypoplasia	Hypoplasia	Hypoplasia	Hypoplasia	Hypoplasia	NA	Teeth hypoplasia	Teeth hypoplasia	Teeth hypoplasia+Gingival hyperplasia	Gingival hyperplasia	Gingival hyperplasia	NR	Teeth hypoplasia+Amelogenesis imperfecta	Amelogenesis imperfecta	(-)	NA	NA	(+)	NA	(+)	(+)	NA	NA	NA	(+)	NA	NA	NA	NA	NA	NA
	Others	Normal	Normal	Unremarkable apart from mild enlargement of subarachnoid spaces and ventricular system	Normal		NA	Axial hypotonia, peripheral hypertonia. Brisk reflexes without pyramidal syndrome. Choreoathetosic abnormal movements	clinical examination showed axial hypo- tonia without peripheral hypertonia or pyramidal syn- drome.	Axial hypotonia, peripheral hypertonia, brisk reflexes, no pyramidal syndrome. Dystonic movements.	Neurological examination showed axial hypotonia and peripheral hypertonia with brisk tendon reflexes.	Axial hypotonia, Peripheral hypertonia. No brisk reflexes. No abnormal movements	Death at 11 yo, Proper eye contact Head control No sitting	Axial hypotonia, Hypersensitivity to sounds	Axial hypotonia Peripheral hypertonia Brisk reflexes, Extra-pyramidal syndrome with dyskinesia and choreoathetosic movements	Spastic tetraplegia, secondary microcephaly	Spastic tetraplegia, secondary microcephaly	Mask like facies, pyramidal and extrapyramidal increased tonus with bilateral Babinski reflexes, choreo-athetosis. Hypersalivation, strabism	Mild right hemiparesis. Choreoathetosis	Coordination deficit, no clear ataxia	Coordination deficits, no clear ataxia	Moderate motor delay, Ataxia	Generalized hypotonia, truncal ataxia. Age 5y (present time) – particular movement disorder with truncal ataxia, combined with athetotic movements	Chronic kidney disease	NA	NA	NA	NA	NA	NA	NA	NA	NA	Hyperflexia	grade II VESICOURETERAL REFLUX	Fever sensitivity	NA	NA	NA	NA	NA	NA	Pyramidal signs	NA	NA	Infantile hypotonia, later spasticity, ataxia, dystonic gait,	Infantile hypotonia, later spasticity, ataxia, dystonic gait,	Spastic diplegia, pyramidal signs of the legs, cerebellar ataxia, strabismus	Pyramidal signs of the legs, cerebellar ataxia
[truncated: 89 more columns]

## Sheet: Neuroimaging 
Family #		1		2	3			Fam1.1	Fam1.2	Fam2.3	Fam2.4	Fam2.5	Fam2.6	Fam2.7	Fam2.8	FAM A,1	FAM A,2	FAM B,1	FAM B,2	FAM C , 1	FAM C ,2	FAM C, 3	FAM D,1		1		2	3		4	5		6			Family 1		Family 2		Family 3	Family 4		Family 5			Fam A,1	Fam A,2	Fam B,1	Fam B,2
Subjects		1	2	3	4	5	6	1	2	3	4	5	6	7	8	9	10	11	12	13	14	15	16	17	18	19	20	21	22	23	24	25	26	27	28	29	30	31	32	33	34	35	36	37	38	39	40	41	42
Reference		This Study						Thevenon J, The American Journal of Human Genetics. 2014;95(1):113-120.								Hardies K, Brain. 2015;138(11):3238-3250.								Alazami (2015) Cell Rep 10, 148	Klotz (2016) Mol Med 22, epub									Anselm (2016) JIMD Rep 31: 107		Weeke (2016) Eur J Paediatr Neurol 21: 396								Nolan (2016) J Child Neurol 31, 887		Schossig A, J Med Genet. 2016;54(1):54-62.
Neuroimaging	White matter abnormalities	Normal	Normal	Normal	Normal	Normal	Normal	NA	NA	NA	NA	NA	NA	NA	NA	NA	NA	NA	NA	NA	NA	NA	NA	NA	NA	NA	NA	NA	NA	NA	NA	NA	NA	NA	NA	(+)	(+)	(+)	(+)	(+)	(+)	(+)	(+)	NA	NA	NA	NA	NA	NA
	Cerebral atrophy	Normal	Normal	Normal	Normal	Normal	Normal	NA	NA	NA	NA	NA	NA	NA	NA	NA	NA	NA	NA	NA	NA	NA	NA	NA	NA	NA	NA	NA	NA	NA	NA	NA	NA	NA	NA	NA	NA	NA	NA	NA	NA	NA	NA	NA	NA	NA	NA	NA	NA
	Basal ganglia abnormalties	Normal	Normal	Normal	Normal	Normal	Normal	NA	NA	NA	NA	NA	NA	NA	NA	NA	NA	NA	NA	NA	NA	NA	NA	NA	NA	NA	NA	NA	NA	NA	NA	NA	NA	NA	NA	NA	NA	NA	NA	(+)	NA	NA	NA	NA	NA	NA	NA	NA	NA
	Thin corpus callosum	Normal	Normal	Normal	Normal	Normal	Normal	NA	NA	NA	NA	NA	NA	NA	NA	NA	NA	NA	NA	NA	NA	NA	NA	NA	NA	NA	NA	NA	NA	NA	NA	NA	NA	NA	NA	NA	NA	NA	NA	NA	(+)	(+)	NA	NA	NA	NA	NA	NA	NA
	Cerebellar hypoplasia	Normal	Normal	Normal	Normal	Normal	Normal	NA	NA	NA	NA	NA	NA	NA	NA	NA	NA	NA	NA	NA	NA	NA	NA	NA	NA	NA	NA	NA	NA	NA	NA	NA	NA	NA	NA	NA	NA	NA	NA	NA	NA	NA	NA	NA	NA	NA	NA	NA	NA
	Brain stem atrophy	Normal	Normal	Normal	NA	NA	NA	NA	NA	NA	NA	NA	NA	NA	NA	NA	NA	NA	NA	NA	NA	NA	NA	NA	NA	NA	NA	NA	NA	NA	NA	NA	NA	NA	NA	NA	NA	NA	NA	NA	NA	NA	NA	NA	NA	NA	NA	NA	NA
	Lactate peak in MRS	Normal	Normal	Normal	NA	NA	NA	NA	NA	NA	NA	NA	NA	NA	NA	(+)	NA	NA	NA	NA	NA	NA	NA	NA	NA	NA	NA	NA	NA	NA	NA	NA	NA	(-)	(-)	NA	(+)	(+)	NA	(+)	NA	NA	NA	NA	NA	NA	NA	NA	NA
	Glutamate peak in MRS	Normal	Normal	Normal	NA	NA	NA	NA	NA	NA	NA	NA	NA	NA	NA	NA	NA	NA	NA	NA	NA	NA	NA	NA	NA	NA	NA	NA	NA	NA	NA	NA	NA	NA	NA	NA	NA	NA	NA	NA	NA	NA	NA	NA	NA	NA	NA	NA	NA
	NAA peak in MRS	the EEG was done at the age 8 and 14 showed intermittent slow activity , maximum in the left temporal with an ecessive fast activity that could be due phenobarbital ; a chronic medication the patient is taking	EEG showed abnormalities probably due to medication effect	EEG was done at the age of 9 months which showed diffuse eccephalopathy that might be due to medications or postical status, others EEGs at the age of 2 and 3 years all were normal. The last EEG at age of 6 years was abnormal and suggestive of focal epileptogenicity from the left occipitotemporal head region	EEG in second day of life after her first seizure showed epileptiform discharges, now her seizure is controlled on Valporic acid with last EEG is normal.	First EEG at age of 4 years was suggestive of mild cortical dysfunction and nonspecific encephalopathy. Another EEG was done at age of 11 years old was suggestive of mild cortical dysfunction and nonspecific encephalopathy. Her last EEG at age of 13 yaers was normal.was normal	At the age of 40 days, EEG was severely abnormal with multiple cortical neuro irritability indicating predisposition for epileptic seizures. At 7 years old, the EEG was abnormal and suggestive of mild cordial dysfunction and nonspecific encephalopathy (Showed significant improvement after first EEG). At the age of 8 years old, the EEG was normal.	NA	NA	NA	NA	NA	NA	NA	NA	NA	NA	NA	NA	NA	NA	NA	NA	NA	NA	NA	NA	NA	NA	NA	NA	NA	NA	NA	NA	NA	NA	NA	NA	NA	NA	NA	NA	NA	NA	NA	NA	NA	NA
	Others	Nonspecific central pontine gliosis	NA	NA	NA	NA	NA	First EEG,Permanent bi- occipital status epilepticus (first week) Bilateral and alternative epileptic focus with dominant activity in right temporal lobe	First EEG,Rhythmic theta/delta focal discharge originating from one or other part of the brain, mostly in the left and right temporal regions, alternatively	First EEG,Continuous sequences of focal seizures involving temporal and occipital regions of both hemispheres alternatively, mostly the left one, with rhythmic, large amplitude spikes lasting several minutes. There was no suppression- burst.	NA	First EEG,Predominantly central, bilateral and multifocal generalized epileptic focus	NA	NA	NA	multiple punctuate haemorrhages white matter compatible with periventricular leukomalacia	Periventricular leukomalacia	Normal MRI	Normal MRI	Normal MRI	Normal MRI	Normal MRI	Normal MRI	NA	Normal MRI	Normal MRI	Normal MRI	Focal front lobe thickining	Normal MRI	Normal MRI	Hyprintense foci in parietal white matter	Normal MRI	Focal loss of grey matter	Delayed Mylination	Blurring in the grey and white matter, junction in the right superior frontal gyrus and at the right frontoparietal junction, including the precentral gyrus, with FLAIR/hyperintensity extending into periventricular white matter. Similar findings were seen to a lesser degree on the left side. This appearance was consistent with areas of focal cortical dysplasia.	Intraventricular hemorrhage Delayed myelination and gliosis	NA	Myelination and gliosis	Delayed myelination and gliosis	Cerebellar and intraventricular hemorrhage	Corpus callosum high signal intensity on diffusion-weighted images	Delayed gyrification corpus callosum high signal intensity on diffusion-weighted images	NA	NA	NA	NA	NA	NA	NA
Motor NCS	Ulnar nerve	NA	NA	NA	NA	NA	NA	NA	NA	NA	NA	NA	NA	NA	NA	NA	NA	NA	NA	NA	NA	NA	NA	NA	NA	NA	NA	NA	NA	NA	NA	NA	NA	NA	NA	NA	NA	NA	NA	NA	NA	NA	NA	NA	NA	NA	NA	NA	NA
	Sural nerve	NA	NA	NA	NA	NA	NA	NA	NA	NA	NA	NA	NA	NA	NA	NA	NA	NA	NA	NA	NA	NA	NA	NA	NA	NA	NA	NA	NA	NA	NA	NA	NA	NA	NA	NA	NA	NA	NA	NA	NA	NA	NA	NA	NA	NA	NA	NA	NA
Sensory NCS	Ulnar nerve	NA	NA	NA	NA	NA	NA	NA	NA	NA	NA	NA	NA	NA	NA	NA	NA	NA	NA	NA	NA	NA	NA	NA	NA	NA	NA	NA	NA	NA	NA	NA	NA	NA	NA	NA	NA	NA	NA	NA	NA	NA	NA	NA	NA	NA	NA	NA	NA
	Sural nerve	NA	NA	NA	NA	NA	NA	NA	NA	NA	NA	NA	NA	NA	NA	NA	NA	NA	NA	NA	NA	NA	NA	NA	NA	NA	NA	NA	NA	NA	NA	NA	NA	NA	NA	NA	NA	NA	NA	NA	NA	NA	NA	NA	NA	NA	NA	NA	NA
EMG	Neurogenic pattern	NA	NA	NA	NA	NA	NA	NA	NA	NA	NA	NA	NA	NA	NA	NA	NA	NA	NA	NA	NA	NA	NA	NA	NA	NA	NA	NA	NA	NA	NA	NA	NA	NA	NA	NA	NA	NA	NA	NA	NA	NA	NA	NA	NA	NA	NA	NA	NA
	Polyphasic pattern	NA	NA	NA	NA	NA	NA	NA	NA	NA	NA	NA	NA	NA	NA	NA	NA	NA	NA	NA	NA	NA	NA	NA	NA	NA	NA	NA	NA	NA	NA	NA	NA	NA	NA	NA	NA	NA	NA	NA	NA	NA	NA	NA	NA	NA	NA	NA	NA
	Denervation potentials	NA	NA	NA	NA	NA	NA	NA	NA	NA	NA	NA	NA	NA	NA	NA	NA	NA	NA	NA	NA	NA	NA	NA	NA	NA	NA	NA	NA	NA	NA	NA	NA	NA	NA	NA	NA	NA	NA	NA	NA	NA	NA	NA	NA	NA	NA	NA	NA
[truncated: 89 more columns]

## Sheet: Neurophysiology 
Family #		1		2	3			Fam1.1	Fam1.2	Fam2.3	Fam2.4	Fam2.5	Fam2.6	Fam2.7	Fam2.8	FAM A,1	FAM A,2	FAM B,1	FAM B,2	FAM C , 1	FAM C ,2	FAM C, 3	FAM D,1		1		2	3		4	5		6			Family 1		Family 2		Family 3	Family 4		Family 5			Fam A,1	Fam A,2	Fam B,1	Fam B,2
Subjects		1	2	3	4	5	6	1	2	3	4	5	6	7	8	9	10	11	12	13	14	15	16	17	18	19	20	21	22	23	24	25	26	27	28	29	30	31	32	33	34	35	36	37	38	39	40	41	42
Reference		This Study						Thevenon J, The American Journal of Human Genetics. 2014;95(1):113-120.								Hardies K, Brain. 2015;138(11):3238-3250.								Alazami (2015) Cell Rep 10, 148	Klotz (2016) Mol Med 22, epub									Anselm (2016) JIMD Rep 31: 107		Weeke (2016) Eur J Paediatr Neurol 21: 396								Nolan (2016) J Child Neurol 31, 887		Schossig A, J Med Genet. 2016;54(1):54-62.
Motor NCS	Ulnar nerve	NA	NA	NA	NA	NA	NA	NA	NA	NA	NA	NA	NA	NA	NA	NA	NA	NA	NA	NA	NA	NA	NA	NA	NA	NA	NA	NA	NA	NA	NA	NA	NA	NA	NA	NA	NA	NA	NA	NA	NA	NA	NA	NA	NA	NA	NA	NA	NA
	Sural nerve	NA	NA	NA	NA	NA	NA	NA	NA	NA	NA	NA	NA	NA	NA	NA	NA	NA	NA	NA	NA	NA	NA	NA	NA	NA	NA	NA	NA	NA	NA	NA	NA	NA	NA	NA	NA	NA	NA	NA	NA	NA	NA	NA	NA	NA	NA	NA	NA
Sensory NCS	Ulnar nerve	NA	NA	NA	NA	NA	NA	NA	NA	NA	NA	NA	NA	NA	NA	NA	NA	NA	NA	NA	NA	NA	NA	NA	NA	NA	NA	NA	NA	NA	NA	NA	NA	NA	NA	NA	NA	NA	NA	NA	NA	NA	NA	NA	NA	NA	NA	NA	NA
	Sural nerve	NA	NA	NA	NA	NA	NA	NA	NA	NA	NA	NA	NA	NA	NA	NA	NA	NA	NA	NA	NA	NA	NA	NA	NA	NA	NA	NA	NA	NA	NA	NA	NA	NA	NA	NA	NA	NA	NA	NA	NA	NA	NA	NA	NA	NA	NA	NA	NA
EMG	Neurogenic pattern	NA	NA	NA	NA	NA	NA	NA	NA	NA	NA	NA	NA	NA	NA	NA	NA	NA	NA	NA	NA	NA	NA	NA	NA	NA	NA	NA	NA	NA	NA	NA	NA	NA	NA	NA	NA	NA	NA	NA	NA	NA	NA	NA	NA	NA	NA	NA	NA
	Polyphasic pattern	NA	NA	NA	NA	NA	NA	NA	NA	NA	NA	NA	NA	NA	NA	NA	NA	NA	NA	NA	NA	NA	NA	NA	NA	NA	NA	NA	NA	NA	NA	NA	NA	NA	NA	NA	NA	NA	NA	NA	NA	NA	NA	NA	NA	NA	NA	NA	NA
	Denervation potentials	NA	NA	NA	NA	NA	NA	NA	NA	NA	NA	NA	NA	NA	NA	NA	NA	NA	NA	NA	NA	NA	NA	NA	NA	NA	NA	NA	NA	NA	NA	NA	NA	NA	NA	NA	NA	NA	NA	NA	NA	NA	NA	NA	NA	NA	NA	NA	NA
[truncated: 89 more columns]

## Sheet:  Physical investigations
Family #		1		2	3			Fam1.1	Fam1.2	Fam2.3	Fam2.4	Fam2.5	Fam2.6	Fam2.7	Fam2.8	FAM A,1	FAM A,2	FAM B,1	FAM B,2	FAM C , 1	FAM C ,2	FAM C, 3	FAM D,1		1		2	3		4	5		6			Family 1		Family 2		Family 3	Family 4		Family 5			Fam A,1	Fam A,2	Fam B,1	Fam B,2
Subjects		1	2	3	4	5	6	1	2	3	4	5	6	7	8	9	10	11	12	13	14	15	16	17	18	19	20	21	22	23	24	25	26	27	28	29	30	31	32	33	34	35	36	37	38	39	40	41	42
Reference		This Study						Thevenon J, The American Journal of Human Genetics. 2014;95(1):113-120.								Hardies K, Brain. 2015;138(11):3238-3250.								Alazami (2015) Cell Rep 10, 148	Klotz (2016) Mol Med 22, epub									Anselm (2016) JIMD Rep 31: 107		Weeke (2016) Eur J Paediatr Neurol 21: 396								Nolan (2016) J Child Neurol 31, 887		Schossig A, J Med Genet. 2016;54(1):54-62.
GI problmes	Feeding difficulties	NA	NA	NA	NA	NA	(-)	NA	NA	NA	NA	NA	NA	NA	NA	NA	NA	NA	NA	NA	NA	NA	NA	NA	NA	NA	NA	NA	NA	NA	NA	NA	NA	NA	NA	NA	NA	NA	NA	NA	NA	NA	NA	NA	NA	NA	NA	NA	NA
	Liver dysfunction	NA	NA	NA	NA	NA	NA	NA	NA	NA	NA	NA	NA	NA	NA	NA	NA	NA	NA	NA	NA	NA	NA	NA	NA	NA	NA	NA	NA	NA	NA	NA	NA	NA	NA	NA	NA	NA	NA	NA	NA	NA	NA	NA	NA	NA	NA	NA	NA
	Others	NA	NA	NA	NA	NA	NA	NA	NA	NA	NA	NA	NA	NA	NA	NA	NA	NA	NA	NA	NA	NA	NA	NA	NA	NA	NA	NA	NA	NA	NA	NA	NA	NA	NA	NA	NA	NA	NA	NA	Pneumatosis intestinalis	Pneumatosis intestinalis	NA	NA	NA	NA	NA	NA	NA
Ophthalmology	Cataract	NA	NA	NA	NA	NA	(-)	NA	NA	NA	NA	NA	NA	NA	NA	NA	NA	NA	NA	NA	NA	NA	NA	NA	NA	NA	NA	NA	NA	NA	NA	NA	NA	NA	NA	NA	NA	NA	NA	NA	NA	NA	NA	NA	NA	NA	NA	NA	NA
	Nystagmus	NA	NA	NA	NA	NA	NA	NA	NA	NA	NA	NA	NA	NA	NA	NA	NA	NA	NA	NA	NA	NA	NA	NA	NA	NA	NA	NA	NA	NA	NA	NA	NA	NA	NA	NA	NA	NA	NA	NA	NA	NA	NA	NA	NA	NA	NA	NA	NA
	Strabismus	NA	NA	NA	NA	NA	NA	NA	NA	NA	NA	NA	NA	NA	NA	NA	NA	NA	NA	NA	NA	NA	NA	NA	NA	NA	NA	NA	NA	NA	NA	NA	NA	NA	NA	NA	NA	NA	NA	NA	NA	NA	NA	NA	NA	NA	NA	NA	NA
	Optic atrophy	NA	NA	NA	divergent squint	Exotropia	NA	NA	NA	NA	NA	NA	NA	NA	NA	NA	NA	NA	NA	NA	NA	NA	NA	NA	NA	NA	NA	NA	NA	NA	NA	NA	NA	NA	NA	NA	NA	NA	NA	NA	NA	NA	NA	NA	NA	NA	NA	NA	NA
	Others	NA	NA	NA	NA	NA	NA	NA	NA	NA	NA	NA	NA	NA	NA	NA	NA	NA	NA	NA	NA	NA	NA	NA	NA	NA	NA	NA	NA	NA	NA	NA	NA	NA	NA	NA	NA	NA	NA	NA	NA	NA	NA	NA	NA	NA	NA	NA	NA
Muscle Biopsy	Morphology	NA	NA	NA	NA	NA	NA	NA	NA	NA	NA	NA	NA	NA	NA	NA	NA	NA	NA	NA	NA	NA	NA	NA	NA	NA	NA	NA	NA	NA	NA	NA	NA	NA	NA	NA	NA	NA	NA	NA	NA	NA	NA	NA	NA	NA	NA	NA	NA
	Immunostaining	NA	NA	NA	NA	NA	(-)	NA	NA	NA	NA	NA	NA	NA	NA	NA	NA	NA	NA	NA	NA	NA	NA	NA	NA	NA	NA	NA	NA	NA	NA	NA	NA	NA	NA	NA	NA	NA	NA	NA	NA	NA	NA	NA	NA	NA	NA	NA	NA
Metabolics	Lactic acidemia	NA	NA	NA	NA	NA	(-)	NA	NA	NA	NA	NA	NA	NA	NA	NA	NA	NA	NA	NA	NA	NA	NA	NA	NA	NA	NA	NA	NA	NA	NA	NA	NA	NA	NA	NA	NA	NA	NA	NA	NA	NA	NA	NA	NA	NA	NA	NA	NA
	Hyperammonemia	Duarte galactossemia	NA	NA	NA	NA	NA	NA	NA	NA	NA	NA	NA	NA	NA	NA	NA	NA	NA	NA	NA	NA	NA	NA	NA	NA	NA	NA	NA	NA	NA	NA	NA	NA	NA	NA	NA	NA	NA	NA	NA	NA	NA	NA	NA	NA	NA	NA	NA
	Other	NA	NA	NA	NA	NA	NA	NA	NA	NA	NA	NA	NA	NA	NA	NA	NA	NA	NA	NA	NA	NA	NA	NA	NA	NA	NA	NA	NA	NA	NA	NA	NA	NA	NA	NA	NA	NA	NA	NA	NA	NA	NA	NA	NA	NA	NA	NA	NA
Other manifesations		Skin biopsy didn’t show any abnormal changes	NA	NA	NA	NA	NA	NA	NA	NA	NA	NA	NA	NA	NA	NA	NA	NA	NA	NA	NA	NA	NA	NA	Teeth hypoplasia	Teeth hypoplasia	Teeth hypoplasia+Gingival hyperplasia	Gingival hyperplasia	Gingival hyperplasia	NR	Teeth hypoplasia+Amelogenesis imperfecta	Amelogenesis imperfecta	(-)	NA	NA	NA	NA	NA	NA	NA	NA	NA	NA	NA	NA	NA	NA	NA	NA
[truncated: 89 more columns]
